# Supplementary material for: Dose–response curve slope helps predict therapeutic potency and breadth of HIV broadly neutralizing antibodies
Source: Nat Commun. 2015 Sep 29;6:8443. doi: 10.1038/ncomms9443 (PMC4588098; doi:10.1038/ncomms9443)
Supplement: Supplementary Data 1 — Script for the algorithm used to fit maximum neutralization according to Equation (5) [file ncomms9443-s2.txt]

##############################################################################
#  topfitter2.pl
##############################################################################
#  Author: Nicholas E. Webb (Benhur Lee Lab, UCLA)
#  Feb 28, 2015.
##############################################################################
#  Purpose:
#	This perl script uses the linear median effect plot to fit maximum
#	effect levels.  Log-dose concentrations are pasted into array
#	@raw_x and subtracted effect values (any units) are pasted into
#	array @raw_y_subsig.  The iterator begins at N=just above the maximum signal
#	in @raw_y_subsig and iterates upward or downward.  The y values are renormalized
#	to each N and converted to median effect form, giving a linear
#	dose-response.  The method of least squares is used to determine how
#	linear the data become after renormalizing to each N.  The iterator
#	stops when R2 is maximized.
#
#	out.csv includes the iterator parameters during each run (this file is
#	overwritten for each run), showing the R2 values given for each N.
#
##############################################################################


############# PACKAGES #######################################################
use strict;		#strict scope and definitions
use POSIX;		#rounding and math routines
use Data::Dumper;	#debug functions


############# DATA ###########################################################
#paste log dose values (x)
my @raw_x =(
1.397940009,
0.920818754,
0.443697499,
-0.033423755,
-0.51054501,
-0.987666265
);

#paste subtracted effect values (y)
my @raw_y_subsig = (
0.672158918,
0.608586752,
0.545354312,
0.406529551,
0.311517205,
0.177701871
);


############# Settings #######################################################
my $max_precision = 4;	#maximum level of precision: digits to right of decimal
my $r_squared_precision = 5;	#maximum digits of precision for r-squared


############# Calculated Settings ############################################
my $max_y_subsig = Max(@raw_y_subsig); #maximum Y value
my $min_precision = 1-floor(log10($max_y_subsig)); #precision to start iterating at
my $baseline = $max_y_subsig + (1/(10**$max_precision)); #first value to start at = max + maximum precision
my %NCorrels; #store N values and correlations


##################################################################
###   ITERATOR   #################################################
##################################################################
#vars
my $N = ceil_precision($max_precision,$baseline);
my $last_best_correl = 0;
my $last_best_N = 0;
my %success;
#$N is the normalization parameter; start this at baseline value rounded to maximum precision

#iterate through precisions
for my $cur_precision ( $min_precision...$max_precision ) { 

	my $stop = 0;	#toggle for stopping while loop
	my $p_iterate = 0;	#toggle for "iterate to next precision level"
	my $skip = 0;	#toggle for skipping to next while loop iteration
	my $nonreals = 0;	#count of nonreal or bad log(fa/fu) values for this iteration
	my $i = -1;	#current iteration count; start at -1 because loop starts by ++1
	my @correls;	#array of R2 for each iteration $i
	my @Ns;		#array of N values for each iteration $i

	print "\n\n";
	print "-----------------------\n";
	print "Basline: $N\n";
	print "Precision Level: $cur_precision\n";

	#iterate new normalization maxima, start at baseline and go UP
	while ( ! $stop ) {
		$i++;		#increment iteration counter
		$skip = 0;	#reset skip toggle
		#if we're not on first iteration, increment noramlization N by current precision level
		if ( $i > 0 ) { $N = $N + 1/(10**$cur_precision) }
	
		#normalize y data to current $N value
		my @fa = Normalize($N,@raw_y_subsig); 
		#calculate log(fa/fu) values
		my @log_fafu;
		foreach my $v ( @fa ) { 
			#make sure "fa" is not <0 or >1,if so, stop: this N can't be right
			if ( $v <= 0 || $v >= 1 ) { $stop++; }
			else { 
				push(@log_fafu, log10( $v / (1-$v) )); #store in log_fafu array
			}
		}
	
		#if this N passes the criteria above
		unless ( $stop ) {
			#calculate linear least squares fit of log(fa/fu) vs. log(d)
			my $results = LinLeastSqFit( \@raw_x, \@log_fafu );
			#if we dont' get an R2, stop
			if ( ! $results->{r_squared} ) { $stop++; }
			else {
				#we got an R2, so store the data
				$NCorrels{$N} = $results->{r_squared};
				$correls[$i] = $results->{r_squared};
				$Ns[$i] = $N;
				#compare to previous N's
				if ( $i > 0 ) { #only compare things that are not first iteration
					my $ccorrel = ceil_precision($r_squared_precision,$correls[$i]);
					my $lcorrel = ceil_precision($r_squared_precision,$correls[$i-1]);
					#now check them
					if ( $ccorrel > $lcorrel ) {
						#we got a better fit than previous
						#keep going!
					} elsif ( $ccorrel == $lcorrel ) {
						#if they're equal, god forbid...
						$stop++;
						#stop on a good note, we're done
					} else {
						#must be a poorer fit to reach this block
						$stop++; #stop on a good note
						#iterate precision if we're not at max yet, reset baseline and start again
					}
				}
	
			}	
		}
		#output results from this iteration of N
		print "Baseline " . $Ns[$i] . " ($i): R2 = " . $correls[$i] . " Precision level: " . $cur_precision . "\n";
	}
	
	#output final results
	print "Iterator stopped at N=$N with correlation of " . $correls[$#correls] . "\n";
	print "New baseline will be " . $Ns[$i-2] . " with correlation of " . $correls[$i-2] . " to " . $correls[$i-1] . "\n";
	print "\n\n";
	$N = $Ns[$i-2]; #set new baseline
	$last_best_N = $Ns[$i-2];
	$last_best_correl = $correls[$i-2];
}


print "Final N is $last_best_N with correl of $last_best_correl\n";

#output csv file of N guesses with their R2 values
open(FH,">out.csv");
print FH "N, Correl2\n";
foreach my $key ( sort {$a <=> $b} keys %NCorrels ) {
	print FH $key . "," . $NCorrels{$key} . "\n";
}
close(FH);

##################################################################
##################################################################
##################################################################


###################### Generic routines ######################################################################
#returns a number rounded by (POSIX:ceil) to the precision of $precision
sub ceil_precision { my ($precision,$n) = @_; $n = $n * 10**($precision); $n = ceil($n); return $n / 10**($precision); }
sub log10 { return log(shift)/log(10); }	#log10
sub Normalize { my $N = shift(@_); my @ret; foreach my $v (@_) { push(@ret,($v/$N)); } return @ret; }	#renormalize a set if Y vals
sub Sum { my $sum = 0; $sum += $_ for @_; return $sum; }	
sub Avg { my $s = Sum(@_); return ($s / (scalar(@_))); }
sub Avgn { my $s = Sum(@_); return ($s / (scalar(@_)-1)); }
sub Max { my $m = shift(@_); foreach my $v ( @_ ) { if ( $v > $m ) { $m = $v; } }; return $m; }
sub Min { my $m = shift(@_); foreach my $v ( @_ ) { if ( $v < $m ) { $m = $v; } }; return $m; }
##############################################################################################################


###################### Linear Least Squares Fit Routine ######################################################
sub LinLeastSqFit {
	#dereference arguments
	my ($xref, $yref) = @_;
	my @x = @$xref;
	my @y = @$yref;

	my $n = scalar(@x); 

	my @x_sq;
	my @xy;
	my @xy_residual;
	my @y_residual_sq;
	my @x_residual_sq;
	my $x_avg = Avg(@x);
	my $y_avg = Avg(@y);

	foreach my $i ( 0..(scalar(@x) - 1)) {
		$x_sq[$i] = $x[$i]**2;	
		$xy[$i] = $x[$i] * $y[$i];
		$xy_residual[$i] = abs( $y[$i] - $y_avg ) * abs ( $x[$i] - $x_avg );
		$y_residual_sq[$i] = (abs( $y[$i] - $y_avg ))**2;
		$x_residual_sq[$i] = (abs( $x[$i] - $x_avg ))**2;
	}

	my $y_sigma = sqrt(Avgn(@y_residual_sq));
	my $x_sigma = sqrt(Avgn(@x_residual_sq));

	my $deviation = ($n*Sum(@x_sq)) - (Sum(@x)*Sum(@x));
	my $slope = (($n*Sum(@xy)) - (Sum(@x)*Sum(@y))) / $deviation;
	my $intercept = ((Sum(@x_sq)*Sum(@y)) - (Sum(@xy)*Sum(@x)))/$deviation;
	my $correl = Sum(@xy_residual) / sqrt( Sum(@x_residual_sq) * Sum(@y_residual_sq));
	my $correl_sq = $correl**2;

	return ({
			'slope' => $slope,
			'intercept' => $intercept,
			'r_squared' => $correl_sq
		});
}
##############################################################################################################
